# Supplementary material for: Do Tree Size and Tree Shade Tolerance Affect the Photosynthetic Capacity of Broad-Leaved Tree Species?
Source: Plants (Basel). 2023 Jan 23;12(3):523. doi: 10.3390/plants12030523 (PMC9921863; doi:10.3390/plants12030523)
Supplement: Supplementary file 1 [file plants-12-00523-s001.zip]

Archive with 1 entries (1 files):
- plants-2161035-supplementary.pdf
